# Supplementary material for: Characterization and Abundance of Plasmid-Dependent Alphatectivirus Bacteriophages
Source: Microb Ecol. 2024 Jun 27;87(1):85. doi: 10.1007/s00248-024-02401-3 (PMC11211187; doi:10.1007/s00248-024-02401-3)
Supplement: Supplementary file 2 — Supplementary Material 2 [file 248_2024_2401_MOESM2_ESM.xlsx]

## Sheet: Mapping_results
	Metagenome	Environment	# of reads	Sum	Tectiviridae	Sum	Alphatectivirus	Sum	Crassphage	Sum	Metagenome information	Observation
Human gut (25)	ERR10378455	Human gut	30788951	411872491	0	0	0	0	50744	415258
	ERR10378518		27084603		0		0		0
	ERR10378542		26859105		0		0		43826
	ERR10378554		27744649		0		0		2
	ERR5035348		8804311		0		0		9538
	ERR5035353		11331713		0		0		12
	ERR5035357		10710419		0		0		86
	ERR5035360		9941477		0		0		4
	SRR13415966		28513501		0		0		22
	SRR13415967		32227873		0		0		20
	SRR13415971		30442448		0		0		372
	SRR13415974		23581818		0		0		0
	SRR341616		11930552		0		0		916
	SRR5813505		4940737		0		0		0
	SRR5813506		6980115		0		0		0
	SRR5813511		5371218		0		0		0
	SRR5813522		5143879		0		0		104680
	SRR14571062		15789889		0		0		80		https://www.ncbi.nlm.nih.gov/sra/SRX10914399[accn]
	SRR14571079		6884966		0		0		37464		https://www.ncbi.nlm.nih.gov/sra/SRX10914382[accn]
	SRR14571122		9425511		0		0		18		https://www.ncbi.nlm.nih.gov/sra/SRX10914339[accn]
	SRR14571293		6315539		0		0		167462		https://www.ncbi.nlm.nih.gov/sra/SRX10914505[accn]
	SRR16526963		14201686		0		0		0		https://www.ncbi.nlm.nih.gov/sra/SRX12729653[accn]
	SRR16526965		18794320		0		0		2		https://www.ncbi.nlm.nih.gov/sra/SRX12729651[accn]
	SRR16526976		21217672		0		0		10		https://www.ncbi.nlm.nih.gov/sra/SRX12729640[accn]
	SRR16526992		16845539		0		0		0		https://www.ncbi.nlm.nih.gov/sra/SRX12729624[accn]
Bird Faces (40)	SRR9850909	bird	68879902	1249910134	0	96	0	2	0	19082	https://www.ncbi.nlm.nih.gov/sra/SRX6605608[accn]	single end
	SRR9850918	bird	88491789		0		0		162		https://www.ncbi.nlm.nih.gov/sra/SRX6605599[accn]	single end
	SRR9850927	bird	57237778		0		0		0		https://www.ncbi.nlm.nih.gov/sra/SRX6605590[accn]	single end
	SRR9850975	bird	73737609		0		0		0		https://www.ncbi.nlm.nih.gov/sra/SRX6605616[accn]	single end
	SRR9850998	bird	14529529		4		0		166		https://www.ncbi.nlm.nih.gov/sra/SRX6605520[accn]
	ERR5003403	Casuarius casuarius	9721520		0		0		0		https://www.ncbi.nlm.nih.gov/sra/ERX4812686[accn]
	SRR12516177	chicken	16634508		0		0		0		https://www.ncbi.nlm.nih.gov/sra/SRX9006707[accn]
	SRR12516179	chicken	16389508		0		0		0		https://www.ncbi.nlm.nih.gov/sra/SRX9006708[accn]
	SRR18707517	chicken	13323847		0		0		0		https://www.ncbi.nlm.nih.gov/sra/SRX14808386[accn]
	SRR18707518	chicken	24243639		0		0		2		https://www.ncbi.nlm.nih.gov/sra/SRX14808385[accn]
	SRR18707519	chicken	22446806		0		0		0		https://www.ncbi.nlm.nih.gov/sra/SRX14808384[accn]
	SRR14301312	Chicken litter	2466058		2		0		272		https://www.ncbi.nlm.nih.gov/sra/SRX10659023[accn]
	SRR14301313	Chicken litter	4206843		0		0		0		https://www.ncbi.nlm.nih.gov/sra/SRX10659022[accn]
	SRR14301314	Chicken litter	4045667		0		0		0		https://www.ncbi.nlm.nih.gov/sra/SRX10659021[accn]
	SRR3208476	condor	11688072		0		0		0		https://www.ncbi.nlm.nih.gov/sra/SRX1617205[accn]	single end
	SRR3208481	condor	10738692		0		0		0		https://www.ncbi.nlm.nih.gov/sra/SRX1617209[accn]	single end
	SRR3208483	condor	11106506		0		0		0		https://www.ncbi.nlm.nih.gov/sra/SRX1617211[accn]	single end
	DRR173096	crane	19841053		0		0		0		https://www.ncbi.nlm.nih.gov/sra/?term=DRR173096
	DRR173098	crane	19108062		0		0		0		https://www.ncbi.nlm.nih.gov/sra/DRX163709[accn]
	DRR173100	crane	19663988		0		0		2		https://www.ncbi.nlm.nih.gov/sra/DRX163711[accn]
	SRR19631130	duck	21819152		2		2		70		https://www.ncbi.nlm.nih.gov/sra/SRX15681672[accn]
	SRR19631140	duck	20164152		0		0		8		https://www.ncbi.nlm.nih.gov/sra/SRX15681662[accn]
	SRR19631163	duck	20061316		0		0		0		https://www.ncbi.nlm.nih.gov/sra/SRX15681639[accn]
	SRR19631165	duck	22205252		0		0		0		https://www.ncbi.nlm.nih.gov/sra/SRX15681637[accn]
	SRR21527943	goose	11477014		0		0		0		https://www.ncbi.nlm.nih.gov/sra/SRX17530326[accn]
	SRR21527945	goose	6739353		0		0		0		https://www.ncbi.nlm.nih.gov/sra/SRX17530324[accn]
	SRR21527947	goose	7993126		0		0		0		https://www.ncbi.nlm.nih.gov/sra/SRX17530322[accn]
	SRR14089573	Korean quail	32905786		0		0		890		https://www.ncbi.nlm.nih.gov/sra/SRX10463755[accn]
	SRR14089575	Korean quail	33181879		0		0		68		https://www.ncbi.nlm.nih.gov/sra/SRX10463753[accn]
	SRR14089578	Korean quail	33389492		0		0		906		https://www.ncbi.nlm.nih.gov/sra/SRX10463750[accn]
	SRR14089582	Korean quail	27188361		0		0		16386		https://www.ncbi.nlm.nih.gov/sra/SRX10463746[accn]
	SRR19660468	seagull	53273439		50		0		0
	SRR19660470	seagull	56345092		0		0		12		https://www.ncbi.nlm.nih.gov/sra/SRX15710202[accn]
	SRR19660472	seagull	37230827		2		0		2		https://www.ncbi.nlm.nih.gov/sra/SRX15710200[accn]
	SRR19660474	seagull	52338495		2		0		0		https://www.ncbi.nlm.nih.gov/sra/SRX15710198[accn]
	ERR5005327	Torgos tracheliotos	8299343		0		0		0		https://www.ncbi.nlm.nih.gov/sra/ERX4814610[accn]
	ERR11205103	western capercaillies	52527793		0		0		0		https://www.ncbi.nlm.nih.gov/sra?LinkName=biosample_sra&from_uid=34182671
	ERR11205104	western capercaillies	68945091		0		0		114		https://www.ncbi.nlm.nih.gov/sra?LinkName=biosample_sra&from_uid=34182672
	ERR11205109	western capercaillies	46992429		0		0		8		https://www.ncbi.nlm.nih.gov/sra?LinkName=biosample_sra&from_uid=34182678
	ERR11205110	western capercaillies	128331366		34		0		14		https://www.ncbi.nlm.nih.gov/sra/ERX10634263[accn]
Influent WWTP (16)	SRR5571000	Influent	16632759	281006906	0	20	0	20	31784	243164	Sheboygan wastewater treatment plant_ Influent
	DRR213766		14357508		0		0		9096		https://www.ncbi.nlm.nih.gov/sra?LinkName=biosample_sra&from_uid=35068636
	DRR213769		14045790		0		0		11176		https://www.ncbi.nlm.nih.gov/sra?LinkName=biosample_sra&from_uid=35068639
	DRR213772		15040381		0		0		13350		https://www.ncbi.nlm.nih.gov/sra?LinkName=biosample_sra&from_uid=35068642
	DRR213779		14032141		0		0		10472		https://www.ncbi.nlm.nih.gov/sra?LinkName=biosample_sra&from_uid=35068633
	ERR6015501		4927039		0		0		1874		https://www.ncbi.nlm.nih.gov/sra?LinkName=biosample_sra&from_uid=29437928
	ERR6015506		7026102		0		0		13086		https://www.ncbi.nlm.nih.gov/sra?LinkName=biosample_sra&from_uid=29437933
	ERR6015526		7635211		0		0		1768		https://www.ncbi.nlm.nih.gov/sra?LinkName=biosample_sra&from_uid=29437953
	ERR6015531		9257257		0		0		1700		https://www.ncbi.nlm.nih.gov/sra?LinkName=biosample_sra&from_uid=29437958
	SRR23730268		47494724		16		16		86462		https://www.ncbi.nlm.nih.gov/sra?LinkName=biosample_sra&from_uid=33650628
	SRR23730270		24457024		0		0		12654		https://www.ncbi.nlm.nih.gov/sra?LinkName=biosample_sra&from_uid=33650626
	SRR23730279		36974932		0		0		15482		https://www.ncbi.nlm.nih.gov/sra?LinkName=biosample_sra&from_uid=33650629
	SRR6231142		12005979		0		0		8308		https://www.ncbi.nlm.nih.gov/sra/SRX3339681[accn]
	SRR6231143		18827991		2		2		9968		https://www.ncbi.nlm.nih.gov/sra/SRX3339680[accn]
	SRR6231184		16414297		2		2		6500		https://www.ncbi.nlm.nih.gov/sra/SRX3339639[accn]
	SRR6231191		21877771		0		0		9484		https://www.ncbi.nlm.nih.gov/sra/SRX3339632[accn]
WWTP (24)	ERR977412	WWTP	8086896	899115346	0	18	0	0	44	24188	activated sludge Vetmed_Pskit: The wastewater composition and nitrogen load vary with the amounts of animal feces and other sewage
	ERR977413		8027880		0		0		52		activated sludge Vetmed_Pskit
	ERR977414		10367435		0		0		40		VetMed_23: nitrifying activated sludge from the full-scale WWTP of the University Veterinary Medicine, Vienna, Austria (“WWTP VetMed”)
	ERR977415		10392294		0		0		50		VetMed_23: nitrifying activated sludge from the full-scale WWTP of the University Veterinary Medicine, Vienna, Austria (“WWTP VetMed”)
	ERR977416		10281897		0		0		32		VetMed_23: nitrifying activated sludge from the full-scale WWTP of the University Veterinary Medicine, Vienna, Austria (“WWTP VetMed”)
	SRR11674015		103702122		0		0		3980		AS DK Lynetten
	SRR11674018		96155858		2		0		1778		AS DK Kalunborg
	SRR11674031		110919850		4		0		4276		AS Haderslev
	SRR11674038		77901859		4		0		654		AS Esbjerb W
	SRR11674041		76686462		2		0		2066		AS Esbjerg E
	SRR14610230		34518224		0		0		300		aerobic stage of an AS tank performing (EBPR) - Singapore: Jurong East
	SRR14610233		30855803		0		0		346		aerobic stage of an AS tank performing (EBPR) - Singapore: Jurong East
	SRR14610236		37250927		2		0		690		aerobic stage of an AS tank performing (EBPR) - Singapore: Jurong East
	SRR14610241		30639964		0		0		444		aerobic stage of an AS tank performing (EBPR) - Singapore: Jurong East
	SRR14932510		48953871		2		0		916		AS Singapore
	SRR6747744		19529878		0		0		434		China:Hong Kong SAR, Shatin waste water treatment plant activated sludge sample
	SRR6747755		18980819		0		0		86		China:Hong Kong SAR, Shatin waste water treatment plant, activated sludge sample
	SRR6747764		16316552		0		0		88		China:Hong Kong SAR, Shatin waste water treatment plant activated sludge sample
	SRR6747793		16735112		0		0		40		China:Hong Kong SAR, Shatin waste water treatment plant, activated sludge
	SRR9827757		35486996		0		0		676		activated sludge from nitrification reactor of wastewater treatment plant location 2, USA Virginia
	SRR9827760		17918944		2		0		146		activated sludge from nitrification reactor of WTP Virginia
	SRR9827762		43810674		0		0		1108		activated sludge from nitrification reactor of WTP Pennsylvania
	SRR9827764		20789251		0		0		424		activated sludge from nitrification reactor of WTP Pennsylvania
	SRR5571011		14805778		0		0		5518		Sheboygan Activated Sludge 3
SW (29)	SRR14240538	SW	24303582	1676992248	0	108	0	4	0	5874	SW_L_USA_1
	SRR14240539		18960888		2		0		0		SW_L_USA_2
	SRR14240540		24426516		0		0		0		SW_L_USA_3
	SRR14240541		24481650		0		0		0		SW_L_USA_4
	SRR14240542		27355766		0		0		0		SW_L_USA_5
	SRR14240543		25872058		2		0		0		SW_L_USA_6
	SRR5298537		24380241		4		0		56		SW_R_Europe_1
	SRR5306398		18151865		2		0		44		SW_R_Europe_2
	SRR5306399		15887635		2		2		30		SW_R_Europe_3
	SRR5306400		19516272		8		0		34		SW_R_Europe_4
	SRR5306401		20561079		2		0		74		SW_R_Europe_5
	SRR5306402		17922085		6		0		30		SW_R_Europe_6
	SRR6231140		28878805		0		0		14		SW_R_USA_5
	SRR6231141		23990756		0		0		0		SW_R_USA_6
	SRR6231152		22850928		0		0		1128		SW_R_USA_1
	SRR6231157		16831560		0		0		8		SW_R_USA_2
	SRR6231158		22879806		0		0		3846		SW_R_USA_3
	SRR6231159		17670697		0		0		4		SW_R_USA_4
	SRR8894378		179458129		6		0		98		SW_L_China_1
	SRR8894379		261154475		16		0		58		SW_L_China_2
	SRR8894380		222588460		44		2		82		SW_L_China_3
	SRR8894381		193781798		0		0		138		SW_L_China_4
	SRR8894382		168864744		0		0		16		SW_L_China_5
	SRR9924755		40045619		6		0		16		SW_R_China_1
	SRR9924759		35567201		4		0		12		SW_R_China_2
	SRR9924763		37899415		0		0		18		SW_R_China_3
	SRR9924778		38855725		2		0		24		SW_R_China_4
	SRR9924784		43521937		2		0		126		SW_R_China_5
	SRR9924797		60332556		0		0		18		SW_R_China_6
GW (24)	SRR8797411	GW	33888756	1060410001	2	24	0	0	0	10	GW_China_1
	SRR8797412		36411947		2		0		0		GW_China_2
	SRR8797413		43435603		0		0		2		GW_China_3
	SRR8797414		35538908		0		0		0		GW_China_4
	ERR977417		20700699		0		0		0		GW_Germany_1
	ERR977418		20951003		0		0		0		GW_Germany_2
	ERR977419		20662425		0		0		0		GW_Germany_3
	ERR977420		29620500		0		0		0		GW_Germany_4
	ERR977421		30022089		0		0		0		GW_Germany_5
	ERR977422		29742995		0		0		0		GW_Germany_6
	SRR3546449		50513597		2		0		0		GW_Japan_1
	SRR3546450		44624718		0		0		0		GW_Japan_2
	SRR3546451		43527370		0		0		0		GW_Japan_3
	SRR3546452		31952648		0		0		0		GW_Japan_4
	SRR3546453		40429017		0		0		0		GW_Japan_5
	SRR3546454		39592457		0		0		0		GW_Japan_6
	SRR6514271		91405524		4		0		2		GW_Sweden_1
	SRR6514274		87797390		6		0		2		GW_Sweden_2
	SRR6514730		42380881		0		0		0		GW_Sweden_3
	SRR6515362		125859821		0		0		0		GW_Sweden_4
	SRR6197865		28619476		0		0		0		GW_US_1
	SRR6197866		24761804		0		0		0		GW_US_2
	SRR6197933		24222754		4		0		0		GW_US_3
	SRR6197934		83747619		4		0		4		GW_US_4
DWTP (24)	SRR8512219	DWTP	19255448	462942098	6	6	0	0	0	0	DWTP_China_1_1
	SRR8512226		19127844		0		0		0		DWTP_China_1_2
	SRR8512235		19111219		0		0		0		DWTP_China_1_3
	SRR8512248		19074580		0		0		0		DWTP_China_1_4
	SRR8512250		19456901		0		0		0		DWTP_China_1_5
	SRR8512251		18806927		0		0		0		DWTP_China_1_6
	SRR747868		57024102		0		0		0		DWTP_China_2
	SRR11487813		3152390		0		0		0		DWTP_NL_1
	SRR11487815		2724915		0		0		0		DWTP_NL_2
	SRR11487818		3420289		0		0		0		DWTP_NL_3
	SRR11487819		3417220		0		0		0		DWTP_NL_4
	SRR11487822		2784299		0		0		0		DWTP_NL_5
	SRR11487826		3040704		0		0		0		DWTP_NL_6
	SRR2905455		23083210		0		0		0		DWTP_USA_1
	SRR2905791		50778209		0		0		0		DWTP_USA_2
	SRR2905829		17904342		0		0		0		DWTP_USA_3
	SRR2905840		25625398		0		0		0		DWTP_USA_4
	SRR2905841		50405882		0		0		0		DWTP_USA_5
	SRR8893731		15185840		0		0		0		WW12A
	SRR5739203		28515262		0		0		0		WW13A
	SRR8893717		14681185		0		0		0		WW3B
	SRR8893715		11708081		0		0		0		WW4B
	SRR8893726		13684616		0		0		0		WW8A
	SRR8893727		20973235		0		0		0		WW8B
			6042249224

## Sheet: Samples_summary
	Metagenome Project (BioProject ID in NCBI databse*)	Metagenome SRA ID (in NCBI)	Metagenome Project Label	Sample Label	Latitude	Longitud	Country	Environment	Sample collection location	Other info	Reference	Observation
	PRJNA622654	SRR11487813	DWTP_NL	DWTP_NL_1	51.4826	6.00711	Netherlands	DWTP	wall in RSF (quartz sand)	groundwater	https://www.sciencedirect.com/science/article/pii/S0043135420308241
		SRR11487815		DWTP_NL_2					secondary RSF (quartz sand)
		SRR11487818		DWTP_NL_3					secondary RSF (quartz sand)
		SRR11487819		DWTP_NL_4					primary RSF (quartz sand)
		SRR11487822		DWTP_NL_5					wall in RSF (quartz sand)
		SRR11487826		DWTP_NL_6					primary RSF (quartz sand)
	SRR747868	SRR747868	DWTP_China_2	DWTP_China_2	40.2486	116.24	China		quartz-sand filter	groundwater	https://journals.plos.org/plosone/article?id=10.1371/journal.pone.0061011	Underground water from the Yellow River Delta (80–120 m in depth) is the source water treated at this plant
	PRJNA517235	SRR8512219	DWTP_China_1	DWTP_China_1_1	34.765	113.59			RSF (quartz sand)	surface-water	https://pubs.acs.org/doi/10.1021/acs.est.9b07143	Preoxidation (ozone)--Coagulation (Alum) and sedimentation--Rapid filter--Chlorine disinfection
		SRR8512226		DWTP_China_1_2	22.581	113.894						Preoxidation (chlorine; potassium permanganate)--Coagulation (Alum)and sedimentation --Rapid filter(Siphon)--Chlorine disinfection
		SRR8512235		DWTP_China_1_3	34.331	117.255						Preoxidation (ozone)--Coagulation (PAC) and sedimentation--Rapid filter--Activated carbon filter (ozone)--Chlorine disinfection
		SRR8512248		DWTP_China_1_4	43.676	122.236				groundwater		Arsenic removal (Fe-Mn oxides, PAM)--Water fall aeration--Rapid filter--Chlorine disinfection
		SRR8512250		DWTP_China_1_5	43.676	122.236						Arsenic removal (Fe-Mn oxides, PAM)--Water fall aeration--Rapid filter--Chlorine disinfection
		SRR8512251		DWTP_China_1_6	34.76	113.746						Waterfall aeration--Rapid filter--Chlorine disinfection
	PRJNA384587	SRR8893712	DWTP_DK	DWTP_DK_1	55.8734	12.4776	Denmark		RSF (quartz sand)	groundwater	https://journals.asm.org/doi/full/10.1128/msystems.01139-21	Sjaleso (WW1A)
		SRR8893715		DWTP_DK_2	55.7282	12.519						Soborg (WW4B)
		SRR8893717		DWTP_DK_3	55.8124	12.4782						Holte (WW3B)
		SRR8893726		DWTP_DK_4	55.7403	12.3959						Lautrup (WW8A)
		SRR8893731		DWTP_DK_5	55.8327	12.5482						Torod (WW12A)
		SRR5739203		DWTP_DK_6	55.7032	12.4562						Islevbro (WW13A)
	PRJNA301005	SRR2905455	DWTP_USA	DWTP_USA_1	42.2814	-83.7483	USA		Granular Activated Carbon (GAC)	surface (85%) and groundwater (15%)	https://journals.asm.org/doi/10.1128/mSphere.00054-15	The Ann Arbor water supply is comprised of both surface and groundwater sources. Approximately 85% of the water comes from the Huron River. The remaining 15% comes from multiple wells located south of Ann Arbor. (https://pubs.acs.org/doi/10.1021/es302042t)
		SRR2905791		DWTP_USA_2
		SRR2905829		DWTP_USA_3
		SRR2905840		DWTP_USA_4
		SRR2905841		DWTP_USA_5
		SRR2905842		DWTP_USA_6
		SRR2905843		DWTP_USA_7
	PRJNA529550	SRR8797411	GW_China	GW_China_1	39.6253	112.865	China	groundwater	shallow water	tube wells in Shanyin county, Datong basin	https://www.sciencedirect.com/science/article/abs/pii/S0045653519328437	Metagenomic insights into microbial arsenic metabolism in shallow groundwater of Datong basin, China
		SRR8797412		GW_China_2
		SRR8797413		GW_China_3
		SRR8797414		GW_China_4
	PRJEB10139	ERR977417	GW_Germany	GW_Germany_1	52.1489	10.5428	Germany		well used as inlet DWTP	Iron sludge samples were taken from groundwater well (GWW) no. 1 of the well field of the Wolfenbüttel waterworks	https://www.nature.com/articles/nature16461	The well has a depth of 50 m below ground level (bgl) and a diameter of 600 mM. Groundwater is extracted through two well intake screens in 28 to 38 m bgl and 46 to 48 m bgl. The normal well capacity is 160 m3 h−1. Before sampling, the well had been out of operation for about three weeks. The well water is a mixture of aerobic and anaerobic groundwater from two different ground water storeys and …
		ERR977418		GW_Germany_2
		ERR977419		GW_Germany_3
		ERR977420		GW_Germany_4
		ERR977421		GW_Germany_5
		ERR977422		GW_Germany_6
	PRJNA404450	SRR6514271	GW_Sweden	GW_Sweden_1	57.4344	16.66	Sweden		deep subsurface site	Groundwater microbial communities from the Aspo Hard Rock Laboratory (HRL) deep subsurface site	https://www.skb.com/research-and-technology/laboratories/the-aspo-hard-rock-laboratory/
		SRR6514274		GW_Sweden_2
		SRR6514730		GW_Sweden_3
		SRR6515362		GW_Sweden_4
	PRJNA321556	SRR3546449	GW_Japan	GW_Japan_1	45.0453	141.859	Japan		140–250 m below ground surface	Horonobe Underground Research Laboratory	https://www.nature.com/articles/ismej201739
		SRR3546450		GW_Japan_2
		SRR3546451		GW_Japan_3
		SRR3546452		GW_Japan_4
		SRR3546453		GW_Japan_5
		SRR3546454		GW_Japan_6
	PRJNA366593	SRR6197865	GW_USA	GW_USA_1	43.0994	-73.6044	USA		groundwater well	groundwater ecosystems to recover from contamination by organic chemicals (in this case, coal-tar waste)	https://www.nature.com/articles/ismej2009101	The contaminated site is a rural area in South Glens Falls, New York, where coal-tar waste was buried in the early 1960s (Figure 1; Madsen et al., 1991; Murarka et al., 1992; Wilson et al., 1999). Groundwater samples were collected from two monitoring wells located along the groundwater flow path and a background control well upgradient of the source contamination.
		SRR6197866		GW_USA_2
		SRR6197933		GW_USA_3
		SRR6197934		GW_USA_4
	PRJNA531348	SRR8894378	SW_L_China	SW_L_China_1	24.541	102.895	China	surface water	freshwater lake	Lake Fuxian	https://aslopubs.onlinelibrary.wiley.com/doi/full/10.1002/lno.11346	freshwater sample F1-80
		SRR8894379		SW_L_China_2								freshwater sample F1-120
		SRR8894380		SW_L_China_3								freshwater sample F1-20
		SRR8894381		SW_L_China_4								freshwater sample F1-60
		SRR8894382		SW_L_China_5								freshwater sample F1-140
	PRJNA559231	SRR9924755	SW_R_China	SW_R_China_1	29.45	113.15	China		river water	Yangtse River	https://www.nature.com/articles/s41396-020-0701-8	18CLJL_WA
		SRR9924759		SW_R_China_2	30.78	117.64						22DT_WA
		SRR9924763		SW_R_China_3	31.77	120.96						27XLJ_WA
		SRR9924778		SW_R_China_4	26.88	99.98						4SG_WA
		SRR9924784		SW_R_China_5	28.9	105.55						10LZ_WA
		SRR9924797		SW_R_China_6	31.04	110.4						13BD_WA
	PRJNA415974	SRR6231152	SW_R_USA	SW_R_USA_1	35.1866	80.8454	USA		river water	North Carolina river	https://www.mdpi.com/2073-4441/10/11/1539/htm#water-10-01539-f001	Sugar Creek - Upstream A site
		SRR6231157		SW_R_USA_2	35.3317	80.7155						Mallard Creek - Upstream B site
		SRR6231158		SW_R_USA_3	35.1572	80.8496						Sugar Creek - Upstream B site
		SRR6231159		SW_R_USA_4	35.3209	80.7317						Mallard Creek - Upstream A site
		SRR6231140		SW_R_USA_5	36.1431	81.6873						Mountain Control A
		SRR6231141		SW_R_USA_6	35.5003	80.0232						Uwharrie Control A
	PRJNA636190	SRR14240538	SW_L_USA	SW_L_USA_1	45.1366	-82.9833	USA		freshwater lake	Lake Huron
		SRR14240539		SW_L_USA_2	43.6	-86.9167
		SRR14240540		SW_L_USA_3	43.5966	-78.801
		SRR14240541		SW_L_USA_4	47.6	-86.8178
		SRR14240542		SW_L_USA_5	42.5167	79.8933
		SRR14240543		SW_L_USA_6	42.1166	-81.25
	PRJNA377521	SRR5298537	SW_R_Europe	SW_R_Europe_1	42.0253	2.8319	Spain		river water	Spain Ter River	https://www.sciencedirect.com/science/article/pii/S0269749117339349	Upstream_1
		SRR5306398		SW_R_Europe_2								Upstream_2
		SRR5306399		SW_R_Europe_3								Upstream_3
		SRR5306400		SW_R_Europe_4								Upstream_4
		SRR5306401		SW_R_Europe_5								Upstream_5
		SRR5306402		SW_R_Europe_6								Upstream_6
	PRJNA552823	SRR9827757	WWTP_USA	WWTP_USA_1	36.7726	-76.3118	USA	WWTP	activated sludge	USA Virginia WWTP	https://www.sciencedirect.com/science/article/pii/S0043135419310425	Nitrification reactor
		SRR9827760		WWTP_USA_2	36.7726	-76.3118						Nitrification reactor
		SRR9827761		WWTP_USA_3	35.2154	-80.7289						Anammox Sidestream
		SRR9827762		WWTP_USA_4	40.4678	-79.8853						Nitrification reactor
		SRR9827764		WWTP_USA_5	40.4678	-79.8853						Nitrification reactor
		SRR9827766		WWTP_USA_6	35.2154	-80.7289						Anammox Sidestream
	PRJEB10139	ERR977412	WWTP_Europe2	WWTP_Europe2_1	48.2549	16.4293	Austria		activated sludge	Austria WWTP	https://www.nature.com/articles/nature16461	Vetmed_Pskit
		ERR977413		WWTP_Europe2_2	48.2549	16.4293						Vetmed_Pskit
		ERR977414		WWTP_Europe2_3	48.2549	16.4293						Vetmed_23
		ERR977415		WWTP_Europe2_4	48.2549	16.4293						Vetmed_23
		ERR977416		WWTP_Europe2_5	48.2549	16.4293						Vetmed_23
	SRR11674018	SRR11674015	WWTP_Europe	WWTP_Europe_1	55.6954	12.6127	Denmark		activated sludge	Denmark WWTP	https://www.nature.com/articles/s41467-021-22203-2	Lynetten
		SRR11674018		WWTP_Europe_2	55.668	11.1072						Kalundborg
		SRR11674031		WWTP_Europe_3	55.2498	9.50861						Haderslev
		SRR11674038		WWTP_Europe_4	55.4881	8.43051						Esbjerg W
		SRR11674041		WWTP_Europe_5	55.4586	8.48909						Esbjerg E
	PRJNA731554	SRR14610230	WWTP_Singapore	WWTP_Singapore_1	1.33245	103.755	Singapore		activated sludge	Singapore WWTP	https://www.frontiersin.org/articles/10.3389/fmicb.2022.869135/full	activated sludge tank known to perform enhanced biological phosphate removal (EBPR)
		SRR14610233		WWTP_Singapore_2
		SRR14610236		WWTP_Singapore_3
		SRR14610241		WWTP_Singapore_4
		SRR14932510		WWTP_Singapore_5
	PRJNA432264	SRR6747744	WWTP_China	WWTP_China_1	22.4062	114.213	China		activated sludge	China WWTP	https://pubs.acs.org/doi/abs/10.1021/acs.est.0c07703
		SRR6747755		WWTP_China_2
		SRR6747764		WWTP_China_3
		SRR6747793		WWTP_China_4
		SRR16214560		WWTP_China_5	23.05	113.32					https://www.sciencedirect.com/science/article/pii/S0960852422001493
		SRR16214561		WWTP_China_6
	*A BioProject is a collection of biological data related to a single initiative, originating from a single organization or from a consortium
